# Supplementary material for: Assembly and coherent control of a register of nuclear spin qubits
Source: Nat Commun. 2022 May 19;13:2779. doi: 10.1038/s41467-022-29977-z (PMC9120523; doi:10.1038/s41467-022-29977-z)
Supplement: Supplementary file 2 — Dataset 2 [file 41467_2022_29977_MOESM2_ESM.csv]

1.930197555398275711e+02
2.214767365481812362e+02
2.661273399290953421e+02
1.761289792425311020e+02
1.002977571753219443e+00
1.351899601919583915e+01
1.971539991847181383e+01
-2.325704323198141310e+01
-3.264600660314710012e+01
-7.638923763733374450e+00
9.088091544531119226e+00
3.928840575790918610e+00
-1.789348093406799123e+01
-2.099714158334037251e+01
-1.646642088678948568e+01
9.378182439387725111e+00
-1.410358375932834107e+01
1.142753424498768489e+01
4.898598061197523279e-01
-6.060579755158663318e+00
-1.635256800870059379e+01
4.749205149417666583e+00
2.173511878319929380e+01
-1.117928038375761446e+01
9.483905754092003537e-01
-4.446364291843637240e+00
-1.653348491086925520e+01
1.973099620314154024e+01
-5.617645270538886848e+00
3.995904599870649054e+00
2.070673291418357564e+02
2.078842430374788108e+01
-1.794494867347805211e+01
-1.199496607198348919e+01
8.124241151943008887e+00
1.616100664224482841e+01
3.492144605038989269e+00
-8.584058614717799074e+00
-8.716627034410370456e+00
1.065707778230397551e+01
2.580983725811283875e+02
1.350733194779853363e+02
1.362212060296759262e+02
6.979473857186268226e+00
-2.109539817675956996e+01
6.162228540493420503e+00
9.120843742337504167e+00
1.731324065828719894e+00
-1.245973535514088582e+01
-1.871852439309568794e+01
3.829024353904748601e+00
-1.809935189170816372e+01
3.178068573895985338e+01
-1.823192031140068536e+01
-4.051778289699957902e+00
-1.611394485325401504e+01
5.839385447830437670e+00
-1.940041345421159136e+00
1.432532393661988834e+01
-5.864066568320307482e+00
2.428264906325478876e+02
2.180205998653734412e+02
2.255224127915041663e+02
2.249453502587248579e+02
2.592740010241751136e+01
-6.108928237634764891e+00
-1.927687138427131686e+01
-7.228741476919947395e+00
1.484000133072033378e+01
-2.671941842865715344e+01
2.293934106465262346e+02
1.965850662153233657e+02
2.296725841421140899e+02
1.840721670248146324e+02
1.923815360757866344e+01
1.157380789983309954e+00
3.219086802577322715e+01
1.218551367993560852e+01
1.704531598301740303e+01
3.125631915300826957e+00
3.407924667822557652e+00
-5.148197101980597878e+00
9.658915563442494800e+00
2.746642197826847820e+00
-8.749379232216744740e+00
-1.560238671608754757e+01
1.643706088089869155e+01
-1.464354662994993284e+00
2.343979269759873674e+01
-7.107090456496246489e+00
2.596917864997604131e+00
3.999023856804649668e+00
1.776898359169197406e+01
-1.603128454450456530e+01
4.111317106426511714e+00
-3.327297724686948044e+01
-1.512046151979347286e+01
-2.472621324786813091e+01
2.804348451104771378e+00
-2.712336220160264588e+01
-1.116557514860426537e+00
9.211302193421849083e+00
-7.126137419149232155e-01
2.415254290700447370e+01
5.524340497502283398e+00
1.867512773100214574e+01
-1.004075160286879687e+01
1.400682830830827896e+00
-8.830479912499237471e+00
1.157380789983331493e+00
1.392293979214136179e+01
1.169857817719125892e+00
-1.337679689371982583e+01
1.261285187988565681e+01
-1.575678993431765562e+01
-2.809501073652559455e+01
-6.238377400393356531e+00
4.267279953123598979e+00
1.014084075973659615e+01
-2.288897091377620896e+01
-2.126695730812631169e+01
-9.644605972258103677e+00
2.309979369179902875e+01
2.146185238042981336e+00
7.445802768810601435e+00
-5.014069053821077482e+00
1.442046127310515047e+01
-4.156552180575454969e+01
-1.646831193630610812e+00
-1.381694354245505574e+00
2.402577825474465953e+02
-1.567290141815066651e+00
-1.135707802899236540e+01
-6.562780121523328347e+00
1.233991689816574677e+01
4.290342959078767837e-01
1.372954586223694307e+01
-2.345511604728672950e+01
-7.781181375277008705e-01
-1.324266884556033652e+01
1.949848874082110513e+02
2.340925712175100841e+02
2.194585773119208056e+02
1.942113116885934119e+02
2.093740196444859407e+02
2.027533968021938051e+02
2.344606435357152066e+02
2.268169044190900934e+02
2.034349544422601923e+02
1.787054854699673569e+02
1.486483256545012352e+02
1.962169938971182148e+02
2.098434678130442137e+02
2.488357391157873622e+02
1.523306084650198784e+02
1.825796025819233819e+02
1.167133731648021353e+02
1.593052669693144310e+02
1.874908726244152035e+02
1.567006874294728789e+02
-2.268621921307003930e+01
-2.091325306717318533e+00
-9.371670990538197188e+00
2.175539395326995162e+01
1.534844021095290145e+01
-6.860669158714821414e+00
5.190580005570454958e+00
-1.799674783393763855e+00
-1.483972839573868896e+01
4.290674380128173482e+00
2.311838641266090804e+02
2.358097221596451902e+02
2.326389974862931069e+02
1.521543704482521946e+02
2.214159110379693516e+02
1.624510375871950316e+02
1.855865662662435511e+02
2.008553289578901229e+02
2.240969123726926284e+02
2.095050284357115231e+02
1.916270073188224217e+02
2.448586865250111941e+02
-1.439523428265193594e+01
2.349282006547570845e+01
2.411043293839622947e+01
-1.584446054951725635e+00
-4.496272402786730460e+00
-9.404423188344587459e+00
2.626550805870085270e+00
1.417248034685673375e+01
1.233495922917639263e+02
2.304773524310711821e+02
1.646984622081003238e+02
1.564090369061492254e+02
2.661133032728926651e+02
1.967503868328222723e+02
1.914258152465831131e+02
1.815221744813170233e+02
1.086189014212224180e+02
2.069472377498790649e+02
-2.965619883196360007e+01
-4.975078342146796118e+00
4.198845405528530961e+01
7.405252428669355069e+00
-1.124166552243646144e+01
2.499786153610276074e+01
1.525642213140161552e+01
2.153651959328737875e-01
1.256606302587656643e+01
2.609895923378431348e+01
-4.942657565389945717e-01
2.919794099765582018e+01
1.847705491569682223e+01
-5.545902361058187680e+00
9.967390578853017047e-01
-9.242221827779586008e+00
2.022974589152285230e+00
2.005818676015600932e+00
-1.639311834884184549e+01
-2.230132240277790778e+00
1.015487741593928206e+01
-1.350000754261053793e+01
3.651226708670070931e+00
2.051047901557709885e+00
-4.387098410098698054e+00
-7.521951628710520588e+00
-3.080564501212127482e+01
1.900109008059911275e+01
-7.177273737509912266e+00
-2.353674310218095145e-01
2.145083165577545969e+02
1.713440391058639420e+02
1.858485838486946591e+02
2.031838542590778900e+02
1.915630625516766088e+02
1.596546237459159556e+02
2.288085499714122193e+02
2.190218813411688359e+02
1.831504266008347770e+02
2.041009157976567963e+02
1.442792799439083229e+00
5.586725636181159693e+00
-1.981650283384329114e+01
-1.942191683169959759e+01
1.514412888177972150e+01
-9.125249692756794317e+00
-2.640437347832896720e+01
1.014551964513751692e+01
2.013285397300638158e-01
5.408927990946431841e+00
1.692834384799460778e+01
2.130934021171627535e+01
1.199490758591561734e+00
-4.488474260451821074e+00
-7.769932554958909776e+00
-1.299624754777891589e+01
2.035328796146300334e+01
-2.054328969945177974e+01
1.285459429226620998e+01
-8.432774653421622801e+00
1.081771951440202173e+01
-7.486080173970211860e+00
4.791315118025863740e+00
-3.872421015998296134e+00
-3.030221643833876932e+00
-3.094166410979713344e+00
1.576018212623322157e+01
4.700856666941553463e+00
1.989787644910743936e+01
2.804381593209723178e+01
1.724560542028143004e+02
2.134555673425491307e+02
1.848816141991726170e+02
2.451019885658586759e+02
1.181295158128118601e+02
2.213831588401630199e+02
1.706531236949957986e+02
1.708168846840276842e+02
1.584022420869381733e+02
1.284729718057638479e+02
3.922791166874662139e+01
-1.186395728075793876e+01
-1.784513245159189054e+01
-2.239768794668037799e+01
-1.466193075050395578e+01
-1.871417692874415284e+00
9.010110121182584919e+00
1.093001276402390509e+01
-7.375346552815264189e+00
-2.803730448324768076e+01
1.749436616076331745e+02
1.492628192704878813e+02
1.978826770998432494e+02
2.429652975661083474e+02
2.371229293288348003e+02
1.962902964350657840e+02
2.246412227076654915e+02
1.854009704786739974e+02
1.670347856516229115e+02
1.563903213645455708e+02
1.599041643006313222e+02
1.854477593326831766e+02
2.062485241966759588e+02
2.146907930883902793e+02
1.660522197174311430e+02
2.270149772343954737e+02
1.833734534716116968e+02
2.191014223929844320e+02
1.998228549127552753e+02
2.225759431963465573e+01
3.581076569761299311e+01
-6.782687735366258686e+00
-2.409489513979447217e+00
1.597853011160920289e+01
-2.085209613591204914e+01
3.377856980514975049e+01
1.250367788719772122e+01
-1.214001151941179479e+01
2.130466132631530840e+01
-3.794406450544775566e+01
8.607725976704049486e+00
-8.771214030754347135e+00
-3.151872664257673762e+00
2.366092851885918780e+00
-1.021420178375196608e+00
1.051203233487571431e+01
7.224335526500713200e+00
-2.125637132990727096e+00
3.935079089658734652e+00
1.554183414085728820e+01
-2.016429998197781970e+01
1.760834185959395626e+01
1.101735195817433777e+01
3.139077862221710191e+01
1.387303168119830588e+01
1.051359196334263046e+01
2.590244604694597896e+01
5.359019880003336844e+00
-3.767925908711238669e+00
4.014341357885861328e+01
2.526100400058573143e+02
-1.521247959934476057e+01
1.339734499877209473e+01
3.803791514844768784e+01
8.083690811801741205e+00
-3.259487028478637249e+00
5.387093192408853426e+00
5.071613495645532055e+01
-1.964995400892668886e+00
2.000705044179544601e+01
2.065822846886078139e+02
2.012343186753640509e+02
1.389645925030780802e+02
1.379804669404193476e+02
2.398959487431093009e+02
1.685741389485233981e+02
1.487450226194534366e+02
1.720443122875339554e+02
2.399190117490646301e+01
-3.442242342702714808e+01
2.800482522042296551e+01
-2.821231429259792201e+00
-1.821008551286309540e+01
-7.888464318448685120e+00
-1.362321819150129265e+01
-1.400220790897521184e+01
1.015454599488973209e+00
-1.030777949177009711e+00
1.264995154204324290e+00
1.101234165172409796e+00
-2.094879310086427537e+01
1.998521564325781696e+01
-6.486358326641759042e+00
3.786914385296539898e+00
2.565725295658237481e+00
-4.433887264107883475e+00
3.540493087515067749e+00
2.554997001341055451e+01
2.280190465460752591e+01
5.755165510613994506e+00
9.875703920351458720e+00
-5.740855919429584731e+00
2.648385604407688110e+00
2.482006389086807019e+01
-3.402159891101561584e+01
2.013805923302099288e+01
-4.507189802055508565e+00
-1.806504006543479690e+01
2.263970329404256532e+01
2.027653474553209545e+00
2.315581749586820877e+02
2.334780776015234665e+02
2.207140782278324593e+02
1.673092802618098460e+02
1.752259543601549296e+02
2.578301164848093663e+02
2.018893626314918777e+02
1.848566601437011059e+02
2.287461648327332853e+02
1.931601221018549950e+02
1.909345322794872857e+02
1.973227704802006315e+02
2.189735328586927494e+02
1.463790662350583602e+02
2.312602859214906061e+02
1.914117785903804076e+02
2.636194573542059629e+02
1.792997039158832138e+02
1.661411185400485806e+02
2.520345371015450269e+02
1.642087388694714036e+02
2.618071690755855343e+02
1.660132290057569264e+02
2.078019141497790940e+02
1.841797813890356679e+02
1.990929487902128017e+02
2.467614332547158824e+02
1.987420323851443413e+02
2.277901125824800488e+02
1.649027735372735322e+02
1.651741488905264816e+02
1.755378800535491450e+02
2.429263068544341024e+02
1.844792300546940851e+02
1.594924223853509204e+02
1.859873907822551189e+02
2.088343881949139700e+02
2.574838789651417983e+02
2.305007468580757575e+02
1.886434380615067710e+02
6.647272993721434986e+00
3.568131653485444588e+01
1.352991341846464479e+01
7.082409336006363354e+00
6.519383459429803906e+00
2.056539743297103229e+01
-5.241774809998876350e+00
4.208671064870451062e+01
1.581164986564329489e+01
1.320239144040074564e+01
1.753460457521116780e+02
2.001675328039558508e+02
3.456273150298678765e+00
-1.267496408358286963e+01
2.186612757442488686e+01
-2.325080471811353888e+01
1.908063113241459874e+01
2.632789319737960376e+00
1.853476116897473247e+01
-1.868298435940441760e+00
-7.367548410480400101e+00
-2.097842604173673209e+01
-1.586596392700562319e+01
-1.102955605092840941e+01
3.984987200601891821e+00
5.181255376873596674e+01
-7.516044535892132394e-01
2.070264473806448891e+01
3.091320089027443707e+00
2.998867263041013587e+01
1.115166911128545735e+02
1.737068762333250902e+02
2.088967733335927903e+02
1.866393154814489890e+02
1.961202969321659850e+02
2.059365985032817434e+02
1.274697992804517988e+01
4.203992179469540957e+01
5.182781863235626396e+00
5.923605385046878169e+00
-4.655354506417750393e+00
1.084267356987357545e+01
2.102392820226054226e+01
-1.540275427231522443e+01
1.299808011122753548e+01
-1.020607222036773720e+01
1.123725957201721215e+01
-4.709941502761713750e+00
-5.477278708511498451e+00
2.911216143197238537e+01
5.591404521582014731e+00
-1.236459801865560770e+01
-6.966723894468834999e+00
-8.017913481207326498e+00
2.333685721877858299e+01
-2.951427264146923335e+01
5.157827807764070016e+00
5.853422104033153772e+00
2.196594379631105198e+01
3.635195677565198480e+01
1.428854984690432275e+02
1.996325802397848008e+02
2.153021674474429119e+02
2.570736966783284174e+02
1.839754700598624595e+02
2.124917169499610452e+02
1.550927104800256870e+02
2.433941953945253545e+02
2.066197157718150663e+02
2.644226660146959489e+02
1.562359181463154414e+02
2.250592031368136929e+02
2.326779881979672950e+02
2.543973742290060898e+02
1.268306830300433035e+02
2.205565557526684017e+02
1.933160849485520600e+02
1.790158515348944945e+02
2.477939072998506731e+02
2.882257156776080365e+02
2.526724251445361062e+02
1.809607082332073844e+02
1.970342392138110483e+02
2.631765228695861083e+02
3.077004649236261002e+01
2.311383034800172354e+01
6.893694291502868055e+00
1.920852066670625291e+01
1.727146211072820492e+01
-1.117616112682373064e+01
-8.336077688469437419e+00
-1.818357182892461310e+01
1.533752281168407983e+01
9.866346149549679367e+00
-2.263787073059392796e+01
1.839751386388127585e+01
-9.371670990538211399e+00
-1.763803328653427371e+00
1.888515119943012244e-01
-1.714226638759628329e-01
1.931554432164540174e+02
-5.597701521518005929e-01
-2.708125223299441942e+01
-5.081133077900881645e+00
4.360857661141873898e+00
-1.453248158774538901e+01
-2.391832570197714247e+01
2.257575852689675955e+01
-1.538247910224460568e+01
1.709489267291059100e+00
-7.116448227298049822e+00
-3.930127269276221025e+00
-8.060023449815524543e+00
-1.548073569566378183e+01
1.068671072317644644e+01
1.632008874587587144e+01
-1.807595746470357767e+01
-2.947561335084483591e+00
-7.762134412624045687e+00
6.559933799571007640e+00
2.221146245911724577e+02
2.084897103037133377e+02
1.574025202396097995e+02
1.761040251870595910e+02
1.991210221026182978e+02
2.302371696471576286e+02
1.857050980297333638e+02
1.540664749487587244e+02
1.791437410691861203e+02
2.105718143071196664e+02
2.721786983809429898e+02
1.793683275684299758e+02
1.409718343400697904e+02
1.951502080257100431e+02
1.663750628100941924e+02
1.565712382667142322e+02
2.292234111436264357e+02
2.034957799524720485e+02
1.823971260512877279e+02
2.093241115335428617e+02
1.340202388417305990e+01
-1.159258192750493777e+01
3.661553398657006397e+01
-1.440927093885467158e+01
-1.433493514705019845e-01
5.139112266160402065e+00
1.255826488354166237e+01
-3.125358980319159041e+00
1.400092121548989432e+01
-1.169239814939113131e+01
1.453185188775181018e+02
2.357379792501645568e+02
1.530277623897559920e+02
2.748113512331901802e+02
2.243854436390822116e+02
-4.923610602736763653e+00
-1.583633098613318069e+01
4.382692459679451424e+00
3.230472090386211903e+01
7.222775898033702013e+00
2.074163544973879425e+01
-1.910531225290447210e+01
1.063056409836550209e+01
-1.262817522957369754e+01
2.069484659572963636e+01
-1.163346368869561553e+00
4.338120227629050873e+01
1.926622691998417025e+01
-2.065090406367276898e+01
-1.874659770550116633e+01
1.765048497030711303e+02
2.050943991311173704e+02
2.367626551529645553e+02
2.488419776296552470e+02
2.381616418878375327e+02
2.004732199834821813e+02
1.950176396060174397e+02
1.228084012137250056e+02
2.095362210050509191e+02
2.088998925905267754e+02
1.062276595603059448e+01
-2.852234893647567660e+01
5.689661115001220182e+00
-1.125258292170525820e+01
1.570247587295533975e+01
-3.452223964891332031e+01
2.887353827652581373e+01
-1.021854924810349097e+01
3.977222200371947736e+01
-8.269013664389651908e+00
-1.525180173206887702e+00
-2.970955762089026564e+00
1.264663733154565151e-01
-9.582220833579262020e+00
-1.214814108279579585e+00
-9.699192968602110554e+00
-1.450128901840594331e+01
6.733052559404811177e+00
2.713890000020452220e+00
1.804035894494491288e+01
2.533474128496853695e+01
1.284991540686528033e+01
2.213282404227696176e+01
-1.605311934304216592e+01
1.199835826389909244e+01
-2.415728027847350301e+00
8.604606719770076850e+00
-2.961720812028931960e+01
4.415113236436246091e-01
-7.054063088619209942e+00
2.154518917802720637e+02
1.909392111648882064e+02
3.238179969223544390e+02
1.964057089416216968e+02
2.305023064865426647e+02
1.826981343454131661e+02
1.944358981878372390e+02
1.737754998858718523e+02
1.947103927980241167e+02
1.919872814946926951e+02
-9.186075202968632780e+00
-4.265447389675003365e+00
6.475713862354591122e+00
-4.268566646608928927e+00
-4.708381874294735425e+00
-1.705128156190361111e+01
-3.023949987861077915e+01
-9.721027767139727160e+00
-2.072941186163133609e-01
3.675434092013051668e+01
-9.006717929266967460e+00
-2.721415207373640399e+00
2.031585687825567277e+01
-1.091258391590555554e+01
-1.625431141528143897e+01
9.468640890472032723e+00
4.126913391096254102e+00
-6.484798698174806475e+00
3.771507205578470234e+01
-2.665547366151134057e+01
2.050023810515661182e+02
2.330585375439083009e+02
2.723408997415079966e+02
2.126258449981206127e+02
2.095876887444609622e+02
2.373584332273474615e+02
1.450705379512696993e+02
1.350774719887739117e+00
2.188328348756158448e+01
-1.355771379588847836e+01
1.471417245554072508e+02
2.148701503620919482e+02
2.322771636819558125e+02
1.775342044912719928e+02
2.286057982707059182e+02
1.951876391089172955e+02
1.768448487088708418e+02
1.988605641486341256e+02
2.036127520874948971e+02
2.093053959919392071e+02
2.758547426775937197e+02
2.211367375423815531e+02
-9.307726223392386089e+00
-2.033118022794371882e+01
1.342645156503545767e-01
2.148401860001701991e+01
-7.935253172457828796e+00
1.452963526579308073e+01
-2.989671303692697180e+00
7.784242146143334651e+00
-4.020585720360513093e+00
-1.546046052559315775e+01
-1.339584385637273556e+00
1.123068963709996870e+00
-3.157610147480498597e+01
-1.768760997642780097e+01
-9.777505813000384460e-01
-6.793605134635058107e+00
1.551064157151790823e+01
1.940347422507761976e+01
1.967940564298974948e+02
2.192215137849410951e+02
1.550849123376908096e+02
1.940054407309532110e+02
1.972057983451778114e+02
1.449031313306946567e+00
1.380407660760185840e+00
2.917142731371728459e+01
-1.554312083434265013e+01
-6.709385197418647806e+00
-6.778008849965322824e+00
-1.182028768368275706e+01
5.192139634037459928e+00
-3.990952779488093682e+00
1.659581156347985420e+00
-1.020919147730164056e+01
-1.932366023828047119e+01
1.341138165497484103e+01
1.254578785580594236e+01
-5.159114501249384865e+00
2.480602723466532922e+01
8.417451303733567869e+00
-5.636360812142561905e+00
-2.382318836549189456e+01
2.466254141570396996e+01
2.969390285015259323e+01
1.115927814866868140e+01
2.287988607795609397e+01
3.666388246904619308e+01
1.766760774133885548e+01
8.233415144630990667e+00
-1.093441871444320412e+01
-6.210304087987877253e+00
1.735412241947767598e+01
6.149751512757657856e+00
-2.164627844664986700e+00
-1.876531324710483162e+01
-3.226734830672259413e+00
4.335780784928591203e+01
-4.948564658208298717e+00
1.116551666253657160e+01
-1.730550100201990205e+01
-2.924133765974934462e+01
2.026906802424653975e+01
7.202500727963117910e+00
1.091909536475509057e+01
1.495820167316041172e+00
1.072726106331763951e+01
1.312285038858522768e+01
-4.299759215948349755e+00
-2.456278367988558919e+00
8.553138980360031951e+00
-3.261573031556613822e-02
-3.082436055372495787e+01
1.015123178439448770e-01
2.655125148920591371e+01
1.267679664703150522e+01
-1.001891680433120513e+01
-2.134994903792548637e+00
-4.371502125429000074e+00
1.190322092741384807e+01
2.487621051567900921e+01
-1.086735469036343993e+01
1.151487343913805539e+01
3.285371012423590997e+01
-3.235747533675747434e+01
-2.071016994541772149e+01
-2.465636138790412879e+00
-1.453404121621235490e+01
7.860663941024895962e+00
2.496666896676332925e+01
2.843339162779060292e+00
-6.076176039828366626e+00
-2.275361465819946805e+00
-1.954356785212335978e+01
1.711705889249805779e+01
-9.299928081057489138e+00
-1.498009495776608091e+01
-8.111491189225587206e+00
1.825558767338694821e+01
1.824283186206272092e+02
2.011890894498218927e+02
2.217091211897599976e+02
2.384610905534959215e+02
1.823019887148024623e+02
2.287446052042664064e+02
1.824953826447068934e+02
1.833204261037346612e+02
2.552536102573732535e+02
2.363474625597008227e+01
-4.256089618873131641e+00
-4.555538284531617244e+00
-2.743060900959593340e+01
-2.542648642953813010e+01
7.531582334494014042e+00
1.195468866682389475e+01
2.710180033804668653e+01
-1.687348391666893832e+01
8.348827651186827126e+00
7.163510016288853421e+00
-5.445052885316203906e-02
1.180652396246164848e+01
-3.482948645690658651e+01
-1.120735369616310351e+01
-1.023414553277319605e+01
2.362973594951967460e+00
-5.007830539953186388e+00
1.059313301515819994e+01
4.942599079322061328e+00
5.500946070497682250e+00
9.044421947455919764e+00
-3.186184490531008606e+00
1.007689599259073709e+01
4.688379639205809468e+00
-7.492318687838079860e+00
-4.794161439978191552e+00
8.333231366517146910e+00
-2.228904032860399287e-01
6.277641047049295153e+00
-1.646831193630591050e+00
1.168019405663698684e+01
5.093760219876526207e+01
-1.461046301109393752e+01
5.416726133281302147e+00
1.154918526541144175e+01
-2.969396133622023370e+00
1.693146310492852180e+01
3.189765787398269836e+01
2.530978722949696191e+01
1.148023019181535931e+00
-1.642275128971428444e+01
-4.527464972126104215e+00
-2.290612682691288171e+01
-8.749379232216730529e+00
2.931491313267862608e+01
3.038169900408685109e+01
2.919950062612276653e+01
-4.825354009317588400e+00
-5.488527528829603153e-01
1.165212074423150668e+01
1.971558902342347608e+02
2.002190005433658655e+02
2.328214740169286756e+02
1.881147240112036627e+02
1.909080185955487821e+02
1.928965448909368376e+02
2.255442475900417492e+02
2.129502477192505125e+02
2.109367673683909175e+02
2.848834318728891617e+02
2.089919106700780560e+02
1.930181959113605785e+02
2.273019488723181780e+02
1.955650691979242879e+02
2.127131841922709441e+02
1.987326746143424998e+02
1.343824040671171360e+02
1.917003098567701045e+02
2.352310999983989461e+02
1.515008861205913320e+02
2.092523686240621714e+02
2.058866903923386360e+02
1.986874453888002847e+02
2.460673985869137823e+02
1.738488024238194214e+02
1.954543355767694379e+02
2.008865215272295188e+02
1.899207737759560928e+02
1.819120815980597854e+02
1.637205751593095044e+02
4.359019249086459524e+01
-1.585348689926985521e+01
1.738687461728403960e+01
1.647917084950690381e+01
1.191569795514961072e+01
-6.893421356521219678e+00
9.492035317476613443e+00
-6.393112039672685931e-01
1.592550274373218500e+01
3.811868440768046540e+00
1.733696650634098546e+01
-6.720634017736890620e-01
1.997429824398902909e+01
6.187182595964959120e+00
-1.518596591540625163e+01
-3.053271003040135412e+01
2.545483267692527818e+01
2.574180431484792919e+01
-1.808375560703846219e+01
-7.822959922835948099e+00
1.991085450748825849e+02
2.281082767897422059e+02
2.396526467022618476e+02
2.164453751137327231e+02
1.716918362539984741e+02
2.155392309744225088e+02
1.204514711790823611e+01
-3.345266594162069396e+00
4.562049733381141614e+00
2.077126839061123320e+01
-3.813155134253362277e+00
-5.372783601224433880e+00
7.603325243974681236e+00
8.392497248262024812e+00
-8.713507777476390714e+00
-1.270927590985622402e+01
-4.299570110996699412e+01
2.447850525660136256e+01
1.872918835273407745e-01
-1.376826363892956451e+01
2.437685062265984470e+02
2.376812763200104257e+02
2.030232125269798189e+02
2.384314576126235181e+02
2.223048992641429038e+02
1.894232522949922952e+02
2.777746453204351269e+02
1.896010499402270000e+02
1.795882351822728822e+02
3.243417006662070179e+01
2.566697529053828930e+02
2.268137851621561651e+02
9.685150463792582798e+01
1.636737863053003252e+02
2.251371845601623249e+02
2.277963510963479621e+02
2.275873608817738045e+02
2.157045515919214154e+02
2.318373484542699146e+02
2.739130052362147580e+02
-5.074894564032935484e+00
-1.650697122693071606e+01
-2.367379545371262939e+00
-7.628532739077509284e-02
-1.950958744689954560e+00
-2.016118072504387371e+01
7.394003608351287227e-01
-6.926173554327556658e+00
-1.671785249102132553e+00
-2.187209315331113757e+01
1.193285386828628347e+01
9.178549995615419732e+00
1.512976080452731908e+00
6.977914228719273027e+00
2.055136077676829487e+01
-1.325514587329607608e+01
-1.536844244604187004e+01
1.080524248666622000e+01
-1.680953914952312189e+01
5.596083406982916841e+00
4.662678911605724608e+01
-1.016084299482554343e+01
2.011934369141732759e+01
2.778647723504700551e+01
1.031050884158681846e+00
-6.569018635391230987e+00
-2.135326324841997359e-01
1.394945347607987784e+01
-3.137490940256573424e+01
-1.071451110060026402e+01
-1.565730513348110753e+00
-5.358746945021701791e+00
5.053332700477012551e+00
-4.043980147365148881e+00
2.749014782632250231e+01
1.135545991445751524e+00
8.011947902321091775e+00
-5.846910655183619632e+00
-7.977363141066069474e+00
2.185365054668914198e+01
7.608004129375630420e+00
9.779006955399314194e+00
-1.229597436610890071e+01
1.708586632315867604e+01
-2.429887504791808439e+01
-3.671663690194155549e+01
-1.840191981430053048e+01
1.165835925809941820e+01
4.211634358957696378e+01
2.862054704382706927e+00
6.993510513389021632e+00
-4.272017324592100040e-01
-6.785806992300205565e+00
2.506336593171554128e+01
9.649557792640699461e+00
1.819944104857596301e+01
-5.112325647240244741e+00
5.081406012882503376e+00
1.866265070326635112e+01
3.008380996689537312e+01
6.999749027256903844e+00
1.841311014855099515e+01
1.051203233487569122e+01
9.169192224813610181e+00
1.272793296539211472e+00
-1.833953467562170658e+01
-1.833017690481989703e+01
-3.594807148877432468e+00
9.998583148192381476e-01
1.538743092262717127e+01
3.440086156347120294e+01
3.680859649542476131e+00
1.206698191644578877e+01
-5.246453695399772243e+00
1.059781190055911182e+01
2.757748702047288347e+01
-1.269523925365351147e+01
-1.234276322011802485e+01
-2.820418472921355146e+01
4.038014568478848432e+00
1.839907349234828260e+01
2.520496070116029941e+00
3.510269437360815203e+01
-1.995375013893670157e+01
1.034359246044281022e+01
3.635299002950916347e-01
1.623118992325851906e+01
7.877488433112066479e-01
4.182781232318731668e+01
-1.112469338741365377e+01
1.985299229136362271e+02
2.046639416742333992e+02
1.450065931841238580e+02
2.230706768414256373e+02
2.574074571702602157e+02
3.649700222308029396e+01
2.340548087132534505e+01
4.641590785196669344e+00
-9.513597181032583450e+00
-9.211029258440174061e+00
3.574370167353327332e+01
2.940036127731236348e+00
-1.016396225175949830e+01
-7.233420362320904573e+00
-5.355627688087756688e+00
-4.154713768520038819e+00
1.090817796548634711e+01
2.387648866835057149e+01
2.703629594243393797e+01
-1.266092742738016064e+01
2.701776950578191645e+02
1.918827863874056447e+02
1.968876341379157680e+02
2.286619448955169105e+02
-7.863510262977154497e+00
2.441456048945558166e+01
7.491031994352735701e+00
9.431209807264750111e+00
-3.332789566426307637e+00
-3.201780775200744777e+00
2.634245037958344824e+02
2.725873210392894066e+02
2.785451017831188665e+02
2.303416647544447642e+02
2.242450770770548729e+02
2.712226461306897818e+02
2.011329428250109288e+02
2.036049539451600481e+02
2.772973990095420618e+02
2.037749534480598754e+02
-3.866182502130362408e+00
-8.005436453471535430e+00
1.294193348641659824e+01
-3.974075649939841526e+01
1.996961935858810477e+01
-7.829198436703842745e+00
9.796162868535994050e+00
4.421683171353756769e+00
1.452339675192523138e+01
-1.001579754739725381e+01
3.231686651054824999e+00
9.632401879504000064e+00
3.838382124706598120e+00
-1.237083653252352455e+01
8.249011429300713516e+00
2.513354921272926390e+01
3.005417702602289864e+01
-3.959760210148650650e+00
1.143065350192162732e+01
1.795457937926151004e+01
2.047699964099874137e+02
1.763317309432373747e+02
2.537594861860149820e+02
1.602223285078934509e+02
2.027908278854011428e+02
1.959019489467900712e+02
2.697643935140718554e+02
2.072092553323301729e+02
2.567181013878590079e+02
1.892782068475640358e+02
2.410812663780073422e+02
2.148639118482240633e+02
2.476083115122811193e+02
1.403199096408758919e+02
-1.834577318948958791e+01
-2.069925254614890520e+01
1.262688853608842621e+01
-2.094879310086428603e+01
-8.446811309624346009e+00
1.332092320389053164e+01
-1.216808483181726608e+01
-3.669669315292015010e+00
-1.066928187505808268e+01
-3.334627978481712063e+01
5.929843898914747946e+00
-2.173952473361859816e+01
5.125075609957671752e+00
5.822229534693723174e+00
-6.739018138291068993e+00
-1.772036217423417526e+01
1.767228662673976203e+01
-7.308282528735492889e+00
1.341138165497488011e+01
9.997354940775212029e+00
1.422517629368405201e+00
3.921042433456061183e+00
7.284829615662880009e-01
3.931628411675560653e-01
-1.990852091339457886e+01
3.288022380817445622e+01
1.882329243536441510e+01
6.491310147024339727e+00
-9.221303311003792302e-03
1.657274855752516629e+01
-3.705540770032412556e+00
-7.007274234610093799e+00
-4.592969367738897191e+00
8.872862816089133631e+00
1.942842828054917703e+01
1.840687163468311027e+01
1.511047404899806281e+02
-2.512079925001182445e+01
4.059570583428018864e+01
2.820133840726127161e+01
-8.710388520542469593e+00
-1.335028320978134353e+01
3.908598547825222624e+01
-3.872421015998288585e+00
-3.825443057037502115e+01
2.386557126908178716e+01
1.512976080452767214e+00
1.534810878990353622e+00
9.668273334244361195e+00
1.352523453306372758e+01
-1.266404668431407288e+01
8.503230869416981363e+00
2.219676880942277108e+01
1.526577990220343750e+01
-2.361731740785170786e+01
-5.329114004149262840e+00
2.573060813199071504e+02
2.460096923336358259e+02
2.208232522205204020e+02
1.495045616828683706e+02
2.100056691736091921e+02
1.812102487879227795e+02
2.590840577722540274e+02
1.977298335100801125e+02
1.970529547554147314e+02
1.873754601178593191e+02
1.934420834333269923e+01
1.153982749460962154e+01
9.743135500658976156e+00
-3.888017300668012766e+00
1.530009172847676702e+01
3.928561792202451386e+01
-1.177193920120665993e+01
-9.501120153296799486e+00
2.969390285015257902e+01
-3.550480558310505330e+01
-8.988002387663298620e+00
1.303863045136876231e+01
1.218707330840259928e+01
4.468472025362889788e+00
2.096466232051563594e+01
3.885170978715709378e+00
3.627553498077039507e+01
-1.568660665330397208e+01
7.929287593571617165e+00
-3.680586714560808659e+00
2.074213648038382587e+02
2.058742133646029231e+02
2.645084455803793730e+02
1.171017206530779333e+02
1.743946723872593623e+02
2.059007270485413983e+02
1.882582098301649864e+02
2.629940463389505680e+02
2.197892185469185620e+02
1.870791307091348301e+02
1.005662082252011480e+01
4.301591779396986226e+00
1.559174225180039919e+01
1.149303864060046365e+01
9.565337855424274949e+00
1.948112422737664939e+00
-6.548743465320595369e+00
-8.794608457758922526e+00
1.931613503092722794e+01
-1.550568975113532488e+01
1.700788489981006890e+01
1.334743688782907078e+01
-1.596422052042480288e+01
4.171084018816448946e+01
-1.000332051966144320e+01
7.250849210439229253e+00
4.145628932699841229e+00
1.716072848957330521e+01
2.512575107039435096e+01
1.162404743182603539e+01
2.235104920691115069e+02
2.151961127116888406e+02
2.467442773415791919e+02
2.022745908628337190e+02
2.127880463586855626e+02
2.835541020444218852e+00
-4.989114998349540642e+00
-3.052335225959948417e+01
1.573834732769567779e+01
3.445544855981515298e+01
8.997633093446809838e+00
2.125910067972375916e+00
1.007533636412379430e+01
8.863505045287290329e+00
2.073227767893698470e+01
5.992229037593562957e+00
-1.489119613514869656e+01
2.651504861341584807e+00
-1.042753946267758636e+01
2.215309921234756985e+01
2.785591384393214867e+02
2.118756637055075203e+02
2.086987005182874384e+02
2.576398418118390055e+02
2.253836058579437633e+02
2.519549960497294308e+02
2.403108099153236026e+02
1.960516732796192798e+02
1.839458371189899992e+02
1.783108994678236456e+02
-1.824907622453737943e+01
-1.537624058837672436e+01
5.621037462454459011e+00
-2.015494221117600304e+01
4.788540928890287063e+01
3.460361326417746142e+01
-1.025598033131076647e+01
-5.999754244946785775e+00
1.169857817719132331e+00
1.470866111844506108e+00
-1.246597386900875648e+01
1.319582150548318511e+00
1.067735295237460846e+01
1.630293283273918448e+01
-2.788134163655055175e+01
-9.527965258284625261e-01
-2.504626850464688470e+00
-3.834989932790954015e+00
1.922879583677687876e+01
9.825795809408448989e+00
3.326823987540061367e+00
-1.238331356025930141e+01
-2.576960469227174499e+01
1.663981258160491095e+01
-7.005714606143114587e+00
2.686785606800107473e+01
-2.165218553946819924e+01
-4.461960576513352983e+00
1.580040104532520084e+00
6.513144945561929688e+00
-4.855265733778481518e+01
8.486074956280267756e+00
1.146184607126101973e+01
3.668259801064983350e+01
-1.584880801386891314e+01
-2.547483491201426631e+01
-9.730385537941533158e+00
7.540940105295827145e+00
-3.730494825503912093e+00
1.537807315182535106e+01
8.631120403708617772e+00
2.358795740196090662e+01
-4.369942496962043066e+00
1.350495936299312660e+01
-2.507245076753569180e+01
-3.343706965695083522e+00
1.488834981319642026e+01
9.660475191909505099e+00
2.583694165133317000e+01
2.702972600751612831e+00
2.570518618797908061e+02
2.105562180224499969e+02
1.943688341637574979e+02
1.709962419577294099e+02
1.891456384278714893e+02
2.091743872007136815e+02
2.067850363893140297e+02
1.733466020574547315e+02
2.486127122450104991e+02
2.381304493184980799e+02
2.401002600722824241e+02
2.574012186563923024e+02
1.888040797936047568e+02
2.294963461253463493e+02
2.218401299809855232e+02
1.951782813381154540e+02
2.630236792798229430e+02
1.867250950471324131e+02
2.525351778394426958e+02
2.426003445048371248e+02
2.221832482437191061e+02
2.816316065192544897e+02
1.909189359948175309e+02
1.786337425604866098e+02
2.221115053342384726e+02
1.604718690626087323e+02
2.300063446340459450e+02
1.492643788989547886e+02
1.560550012441467516e+02
2.317047800345773965e+02
-7.762134412624043023e+00
8.578093035831576785e+00
7.751489948336948821e+00
-2.913216366706133797e+01
1.273450290030940835e+01
1.398532493082021411e+01
8.833872104414844273e+00
1.086762762534505988e+01
1.645265716556837532e+01
1.548724714451331863e+01
2.231611352925099823e+02
1.964135070839565458e+02
2.139031807125699061e+02
2.210197654073587046e+02
1.623636983930446718e+02
1.375234957995968159e+02
2.178194077931342179e+02
2.467208829145745881e+02
1.744071494149950752e+02
1.939555326200102172e+02
2.290424942414577458e+02
2.397555821810819623e+02
2.419109887224358886e+02
2.940056987762027916e+02
2.125229095193004696e+02
1.859203267581752641e+02
2.540324211677348671e+02
2.538998527480423775e+02
2.631671650987842668e+02
1.632417692199493047e+02
2.140872168716724104e+02
1.863133531318520113e+02
2.027253234897883374e+02
1.722704584152447183e+02
2.591838739941402423e+02
1.842873957532566465e+02
2.114233714500858810e+02
1.809560293478065205e+02
1.882410539170282107e+02
1.996824883507278230e+02
-2.512424992799527246e+00
-2.249282528316564722e+01
-7.769932554958908000e+00
1.236921841798872990e+00
-5.756978578707738770e-02
1.724806768372361176e+01
1.263312704995629865e+01
-1.282468841641208357e+01
-1.282780767334604732e+01
5.397575845242482728e+01
1.916566402596949104e+02
2.531730658824338320e+02
2.245429661142463544e+02
2.493145450551474767e+02
1.942549812856686344e+02
2.040666039713835005e+02
2.917395586136938164e+02
1.592132488897631504e+02
1.883783012221217064e+02
2.142447393468364965e+02
2.161630823612108827e+02
2.285886423575691992e+02
3.067057533827480711e+02
1.787803476363818902e+02
2.293559795633190674e+02
2.436764881470470812e+02
1.347473571283883018e+02
1.961343335883686905e+02
2.287789170305397022e+02
2.764271263249720505e+02
2.376095334105297638e+02
2.001488172623521677e+02
1.926095732530141902e+02
1.699668871695284622e+02
2.209682976679487183e+02
2.551475555216191822e+02
2.227665492903663278e+02
2.232531533720612629e+02
1.712426632555108483e+02
2.657530290970223064e+02
1.650930482102439498e+02
2.531418733130944361e+02
2.122374975098447294e+02
2.147141875153947979e+02
2.328745013848055976e+02
2.705941158585004587e+02
2.193228896352941888e+02
2.338976176591386604e+02
2.455511615643463585e+02
2.547467310056076428e+02
3.381410983884063803e+00
5.054892328943969559e+00
2.337896718738682367e+01
2.788317419999919267e+01
-6.224340744190596020e+00
4.075322830944427466e+01
2.559207998201874190e+01
-1.487248059354506324e+01
-2.865335772770124123e+01
1.522678919052915880e+01
9.033504548187146099e+00
-1.123386738010159824e+01
-7.629565992931530261e+00
2.114557922268430090e+01
-7.642043020667287578e+00
-1.473055440305072139e+01
1.823843176025021862e+01
-2.889665976854871943e+01
1.027028992249518069e+01
4.552691962579334728e+00
1.327725360681532329e+01
5.815991020825896030e+00
-5.433609111436307870e+00
5.486909414294967036e+00
2.048117749575461843e+01
8.404974275997812327e+00
1.468091922708929253e+01
-8.780571801556156686e+00
1.731981059320430205e+01
-1.022010887657045330e+01
1.118111294720627136e+01
-1.222612250614466545e+00
-1.336431986598407917e+01
1.334743688782906190e+01
1.649632676264360143e+01
9.000420929331354181e-01
9.443686835000526969e+00
2.156044039489858122e+01
8.999192721913775728e+00
-6.891861728054244907e+00
1.738737564792909893e+02
2.079921888227496254e+02
1.516428123110856632e+02
2.340894519605760991e+02
2.205830694366068485e+02
2.640062452140147684e+02
2.498869287025258075e+02
2.292967136815740332e+02
1.824189608498253392e+02
1.906070103014233439e+02
2.474429908947821559e+02
1.963542412022116537e+02
2.114592429048262545e+02
1.553874802602832403e+02
1.905196711072729556e+02
2.377842117988305404e+02
2.231346216085715071e+02
2.386529248549333886e+02
2.205471979818664749e+02
2.288662562246900620e+02
-3.092606782512761665e+00
-4.365263611561102763e+00
2.423832247268784457e+01
2.795179785254596538e+01
-2.960038362820212487e+00
-1.441706908118951702e+01
-7.294245872532768793e+00
-1.583165210073224571e+01
2.246001459929117150e+00
-5.680030409217714293e+00
1.083175617060476625e+01
3.708932961947975837e+00
1.855659596751236862e+01
-2.113160105254944909e+00
9.702253739468362781e-01
-2.342425489899692792e+00
5.142231523094383583e+00
-6.724981482088317364e+00
2.452997299601146253e+01
-1.131340843191713397e+01
6.938923517045013867e+00
1.879209986602498716e+01
-9.742862565677279818e+00
7.990113103783492932e+00
1.700788489981008667e+01
-2.990729901514596278e+01
3.144536561856109813e+01
1.866888921713423599e+01
1.022662032541997412e+01
-5.174710785919064193e+00
-6.703146683550770923e+00
1.458890114753800127e+01
-1.371991515645347981e+01
3.136549314569621938e+00
5.009663103401856610e+00
1.214028445439345560e+01
1.206854154491278841e+01
1.311349261778335062e+01
3.524306093563556175e+01
1.552155897078668545e+01
2.550040697026578300e+02
2.619787282069523826e+02
2.484395934851767151e+02
2.163767514611858473e+02
3.030546631415687671e+02
2.629332208287386266e+02
2.638097320271763238e+02
2.149746454693789417e+02
2.313710195426455982e+02
2.265860794059783530e+02
2.532292125072448528e+02
2.300437757172532542e+02
2.320463386688440721e+02
1.928092056967864210e+02
2.169397773377625072e+02
1.526862037554893448e+02
2.280973593904733150e+02
1.725714667093701280e+02
-3.234532973007129275e+00
2.787381642919739377e+01
5.402689477078538083e+00
1.528572365122443211e+00
-1.042286057727668691e+01
-1.865925851135076385e+01
2.524740209081813802e+01
8.358185421988649111e+00
-1.364538441108816835e+00
5.412047247880368950e+00
-2.609121957751729060e+00
8.947724982503721947e+00
2.046140335632902634e+02
1.941520458068485482e+02
1.751495325652732902e+02
1.780925514824476750e+02
1.820571270454880448e+02
2.143367574263878055e+02
2.222768259517373792e+02
2.145083165577546538e+02
1.995327640178986144e+02
2.209027932723359413e+02
1.841283136496256532e+02
1.894326100657941367e+02
1.675354263895206373e+02
2.489636286500790447e+02
2.526771040299370554e+02
2.271865363657622936e+02
2.466647362897636242e+02
1.852855579721181982e+02
2.238692066165148447e+02
2.636880810067526113e+02
2.855816190514818942e+00
2.375450622687735436e+00
3.730956865437219250e+01
-2.286869574370559377e+01
2.835106274009052640e+01
-1.240046947339595107e+01
-6.514431639047195688e+00
8.688826656986506691e+00
1.695641716040006131e+01
1.330064803381990224e+01
2.218853592065276814e+02
2.235338864961160823e+02
2.158230833554111996e+02
2.410032849546587101e+02
2.653397275532749973e+02
2.214221495518372080e+02
2.587955265058645296e+02
2.696832928337894373e+02
1.839302408343202444e+02
2.708764086110221001e+02
2.355175452617102039e+00
1.083331579907174280e+01
1.050111493560688736e+01
-9.058185668677008806e+00
-1.016396225175943790e+01
1.961090481118476703e+01
-7.107090456496242048e+00
-1.211694851345682000e+00
-5.274527007805263068e+00
1.049487642173900248e+01
1.850890447852797820e+02
1.622389281156869743e+02
2.392611799570521214e+02
2.886764483045627117e+02
2.244119573230207152e+02
2.321945033732062882e+02
2.505123397177812592e+02
2.025927550700958193e+02
2.538889353487735150e+02
1.945076410973179009e+02
-3.611963062014110104e+00
-3.420128760576663041e+00
4.080469604885432489e+01
2.615633406601284516e+00
-2.588846787681141404e+00
-4.599539302656131534e-01
-3.618201575882000309e+00
8.428368703002378837e+00
3.662144107938837490e+00
-3.159670806592539627e+00
2.114233714500858525e+02
2.595971755378875514e+02
2.761947416833934312e+02
2.074026492622344904e+02
2.282673588933731708e+02
1.531634500663824383e+02
2.645458766635866255e+02
1.836354710540627764e+02
2.550695740982706354e+02
2.374800842477712024e+02
2.589452508386936529e+02
2.013840430081933164e+02
1.850796870144779120e+02
2.058040300835892822e+02
2.926129505551976422e+02
1.791375025553182354e+02
2.006338617155802524e+02
2.711228299088036806e+02
2.196270171863536120e+02
2.418626402399598021e+02
2.151867549408869991e+02
2.604502923093206732e+02
2.597780924400562412e+02
2.013294560118492598e+02
2.536581103356618030e+02
2.097124590218186597e+02
2.903764433335610988e+02
2.500678456046944689e+02
2.481432640764522262e+02
2.382536599673888134e+02
6.065531575541236897e+00
5.890853187240472799e+00
-3.616452842463377948e+01
4.516820507838993137e+00
-1.844091052597481450e+01
-2.701106895198073232e+01
1.308697893384486832e+01
8.528184924888508434e+00
-6.319478080675822618e+00
7.232133668835579066e+00
-5.090490848702681426e+00
-1.043533760501241581e+01
6.391493925138176380e+00
-2.598204558482934967e+00
1.254578785580594946e+01
2.614106920239252574e+01
1.232432061349603458e+01
1.483532244531943611e+01
1.268459478936637908e+01
8.539102324157312296e+00
1.213872482592649682e+01
5.923605385046862182e+00
2.651849929139954654e+01
-4.805078839246974987e+00
3.981867943667920962e+00
3.846180267041456435e+00
-3.863063245196442175e+00
-1.733981282829329729e+01
-1.161753598297650214e+01
1.817448699310444482e+01
2.391052171103549995e+02
1.974350637298225877e+02
3.110976671457385123e+02
2.832941704650456245e+02
2.257189259783424973e+02
1.903106808926987981e+02
2.382427425681199793e+02
2.388603554410405252e+02
1.935578273609325493e+02
2.656344973335325221e+02
1.893016012745686112e+02
1.941925961469897572e+02
2.200527957578367193e+02
2.257844303739553027e+02
1.346095834486836784e+00
-2.060099595272974327e+01
-1.006726528680727384e+01
1.359853707101137665e+01
4.536569303300941325e-02
1.612669481597145094e+01
2.414243846407409535e+02
1.976814850276039977e+02
2.182420671076833116e+02
2.836107750438408743e+02
3.194744316418399990e+02
2.439962119827761455e+02
2.544769152808216290e+02
2.346244045247471774e+02
1.812320835864603907e+02
2.733593371304401103e+02
8.875982073023079622e+00
-2.290924608384687389e+01
1.695329790346609045e+01
-1.672999809770761459e+01
1.163652445956184422e+01
-1.119175741149339132e+01
-1.631234908960881302e+00
-8.482682764364689376e+00
1.932393317326210536e+01
-2.478113166526169309e+00
3.042836503735420592e+02
2.477034488487663850e+02
2.071546683359861447e+02
2.266422260307894305e+02
1.804257556690363344e+02
2.176899586303755143e+02
1.819838245075404473e+02
2.126086890849838937e+02
1.869933511434514060e+02
1.905742581036169270e+02
2.177211511997149955e+02
1.231000517370485596e+02
2.265704831213086550e+02
2.437981391674707936e+02
2.161895960451493863e+02
1.278537993043763379e+02
1.014396001667054570e+01
3.814987697702004965e+00
2.804381593209719270e+01
-6.180671147115435637e+00
-1.554813114079298897e+00
-2.921047651145888047e+00
1.033735394657495199e+01
2.930711499034376644e+01
-1.530293805042908772e+01
3.013338665678887196e+00
5.109479325287963114e+00
1.888879683097716367e+01
-1.877656206742321254e+00
-3.095726039446700550e+00
2.058165071113249667e+02
2.212973792744795389e+02
2.275967186525755892e+02
1.976331365451279396e+02
1.929558107726817298e+02
2.812666534579832387e+02
2.262554381709805682e+02
2.053049489741584921e+02
1.884952733571445549e+02
2.506074770542664965e+02
-8.256536636653903471e+00
-1.706219896117239188e+01
-1.370776954976697937e+00
-4.621042680144375581e+00
4.401129217694679596e+01
2.268649214805169123e+01
1.503618309650917473e+00
5.232689974178675207e+00
9.262769932831874442e+00
-2.636226350972078336e+01
-4.801959582313019226e+00
-4.240493334203478071e+00
-1.396165756883399034e+01
2.613015180312371655e+01
7.035289060947829132e-01
3.404805410888639639e+00
1.841726265934393592e-01
1.648663757079245729e+00
-2.127787470739512443e+01
2.439896420478588013e+01
2.485300519362610885e+02
1.979513007523899546e+02
1.916114110341526668e+02
2.177570226544553122e+02
2.172205104618172982e+02
2.369794435098734766e+02
1.740000863851155941e+02
2.312446896368209650e+02
1.684290935010950818e+02
1.594425142744078983e+02
1.395868842613994900e+02
1.929059026617386792e+02
2.393313632380657907e+02
1.915303103538702203e+02
2.514512360548978052e+02
2.653272505255392275e+02
1.780176893160330565e+02
1.639451616585533316e+02
1.913369164239657323e+02
2.039652281210303784e+02
1.946152554615389363e+02
1.944109441323657279e+02
1.924052619238409250e+02
1.783795231203703793e+02
2.169054655114891546e+02
2.167947318903342193e+02
1.741030218639357372e+02
2.080795280168999284e+02
2.136349246162508564e+02
1.852668424305144583e+02
1.630951641440541380e+02
1.851405125246897967e+02
2.006681735418535482e+02
1.450393453819302465e+02
2.056995349763021466e+02
1.489571320909615224e+02
1.777868643029213729e+02
1.645424993614032019e+02
2.124948362068949734e+02
1.723796324079327178e+02
1.509889965623752772e+01
1.253019157113622128e+01
5.134433380759539034e+00
-7.152319682038381643e+00
-1.272520361557547330e+00
-4.051778289699951685e+00
-3.195542261332812828e+00
8.322313967248355482e+00
1.327725360681532862e+01
-1.475862771545618912e+01
1.844558356276895665e+02
2.402499844051117464e+02
2.012577131023685979e+02
2.391270519088925823e+02
2.087298930876268912e+02
1.385119688266071059e+01
-2.788134163655055886e+01
-3.599486034278335023e+00
-1.222735071356217595e+01
1.414752629138519957e+01
1.542954089123539596e+01
-1.887292761132582797e+01
-1.584412912846799948e+01
-1.890133234478054813e+00
1.055882118888477450e+01
2.083833241469096365e+01
1.078340768812863892e+01
1.338798722797026741e+01
2.646079303812155814e+01
3.597140742971106420e+01
2.112362160340494199e+02
2.098465870699781988e+02
2.410204408677954007e+02
2.620473518594991447e+02
2.119817184412615632e+02
2.322740444250218275e+02
1.908971011962799480e+02
1.747050384521865567e+02
2.176228946062958016e+02
2.368936639441901093e+02
9.167632596346626528e+00
1.457018560593435907e+01
4.501224223169280947e+00
-1.132588545965289129e+01
-1.080808880861850163e+01
1.890751237258085382e+01
-2.209857070207129848e+00
-3.437284673713327798e+00
1.053074787647935295e+01
1.705155449688527014e+01
-8.763747309469228641e-01
-1.167056335085350582e+01
-5.694067065420472140e+00
6.003146436862425439e+00
1.835072500987217126e+01
1.335523503016389846e+01
2.383248765022591975e+00
-2.010503410023294180e+01
-1.714641889838885191e+01
-1.649761345612891006e+01
2.684106360047409794e+02
2.213145351876162295e+02
1.608477395231488174e+02
2.167198697239195724e+02
-2.418346254136222484e+01
-8.766535145353406833e+00
1.630293283273918092e+01
-3.223615573738319640e+00
-2.387654715441823949e+00
-2.682424495699368805e+00
-1.216652520335031795e+01
3.408893587007699466e+01
1.454991043586376520e+01
-2.925069543055113641e+01
-1.840225123535024654e+00
-7.057182345553195013e+00
3.919671909940718990e+01
-1.585972541313775075e+01
4.905167996114785822e+00
3.241077563961616193e+01
2.294511168998042194e+02
1.611159956194678102e+02
1.866361962245151176e+02
1.864272060099409600e+02
2.214782961766482003e+02
2.007945034476781814e+02
1.252149079382612626e+02
2.486173911304114199e+02
1.747065980806535777e+02
2.466881307167681996e+02
2.332924818139538843e+02
1.846773028699993802e+02
1.911372839801935015e+02
2.241015912580935776e+02
1.964010300562207192e+02
2.057868741704525348e+02
2.011345024534779213e+02
2.429341049967689230e+02
2.232796670559998233e+02
1.636160800520223688e+02
1.492238285588136080e+02
1.540649153202917319e+02
1.348705677772790636e+02
2.041165120823265227e+02
1.852902368575190053e+02
1.635458967710086711e+02
1.669224924020010405e+02
2.345776156707380551e+02
2.336153249066169337e+02
2.158012485568736167e+02
2.490863129243607865e+00
1.707929638824125629e+00
-1.147093090708119156e+01
-1.405055639145132851e+01
-9.781853277351558518e+00
-4.285533454793959152e+01
2.609583997685036749e+01
-7.702868530879164233e+00
7.705929301745189086e-01
1.302927268056694743e+01
2.055170584456665210e+02
1.796708954910223781e+02
2.105281447100444723e+02
2.134633654848840365e+02
1.851826224932980551e+02
2.279086443459698899e+02
1.808250205565809381e+02
2.038466963575405373e+02
1.792201628640677598e+02
2.099682380904019396e+02
2.311245982448641314e+02
2.334780776015234665e+02
2.308220303222717575e+02
2.234340702742299243e+02
-6.324156966076737163e+00
1.894182419885419932e+01
-8.922497992050546500e+00
-2.958478734353240380e+00
-1.039946615027214172e+01
-4.147247047234707829e-01
2.454451068285923157e+02
2.131077701944146554e+02
2.192683026389502459e+02
2.143273996555859640e+02
1.730175204509238540e+02
2.160539083685228832e+02
1.636410341074939367e+02
1.989853344259918231e+02
2.568335138944148639e+02
2.021716553840136044e+02
1.483270421903052068e+02
1.888118779359396626e+02
1.708215635694286334e+02
1.885292537623686826e+01
-6.866907672582663658e+00
6.120118571885211800e+00
-1.551192826500322575e+01
-1.142414205307210295e+01
9.492035317476645417e+00
-1.083928137795796154e+01
1.919311348698817312e+02
1.659945134641532434e+02
2.254522295104904401e+02
2.037952286181304942e+02
1.911934306050044938e+02
2.195225220790665901e+02
2.570440637374560424e+02
1.932006724419962325e+02
2.002299179426346711e+02
2.517475654636222657e+02
-3.548018294868304334e+00
-1.102175790859353022e+01
-8.200390011842943139e+00
-1.498477384316699634e+01
6.488190890090368868e+00
1.255202636967378460e+01
-1.651009048386466560e+01
-5.776727374169923657e+00
-1.347382527972151189e+00
7.027822339662356477e+00
[truncated: 740,500 more rows]
