# Supplementary material for: Assembly and coherent control of a register of nuclear spin qubits
Source: Nat Commun. 2022 May 19;13:2779. doi: 10.1038/s41467-022-29977-z (PMC9120523; doi:10.1038/s41467-022-29977-z)
Supplement: Supplementary file 3 — Dataset 1 [file 41467_2022_29977_MOESM3_ESM.xlsx]

## Sheet: Figure 1
Figure 1d, Readout histograms
[See attached CSV file]
Figure 1e, Clock shelving of qubit states
Frequency (kHz)	Population when prepared in |down>	standard error of the mean	Population when prepared in |up>	standard error of the mean
-1	0.982506	0.00220258	0.984224	0.00369052
-0.9	0.975471	0.00248587	0.988244	0.00292276
-0.8	0.968703	0.0027666	0.978295	0.00405875
-0.7	0.968946	0.00264102	0.989043	0.00281455
-0.6	0.970149	0.00280374	0.991694	0.00261663
-0.5	0.928153	0.00453532	0.992366	0.00253587
-0.4	0.824156	0.00613613	0.987892	0.00291989
-0.3	0.618954	0.00679638	0.969317	0.00455577
-0.2	0.319894	0.00640276	0.939091	0.00721433
-0.1	0.130068	0.0041299	0.887348	0.0093111
0	0.072978	0.00323788	0.90812	0.00771177
0.1	0.190397	0.00507879	0.934033	0.00679876
0.2	0.421497	0.00676373	0.966004	0.00459114
0.3	0.683201	0.00671709	0.987102	0.00331004
0.4	0.89295	0.00476389	0.986345	0.00329037
0.5	0.969277	0.00271667	0.982691	0.0036597
0.6	0.989581	0.00163906	0.97164	0.00412301
0.7	0.98256	0.00219582	0.978692	0.00391583
0.8	0.977771	0.00253845	0.952237	0.00524544
0.9	0.982967	0.00193729	0.848784	0.00918916
1	0.983762	0.0018983	0.602237	0.0122054
1.1	0.982989	0.00196088	0.362913	0.0118989
1.2	0.977879	0.00256068	0.166047	0.00802726
1.3	0.97357	0.00248674	0.147098	0.00745733
1.4	0.98451	0.00200116	0.304872	0.0105391
1.5	0.977753	0.00244453	0.804054	0.0108798
1.6	0.985743	0.00189173	0.953216	0.00571161
1.7	0.984645	0.00191982	0.9783	0.00438312
1.8	0.987258	0.00179072	0.985612	0.00336826
1.9	0.986148	0.00212294	0.983273	0.00345984
2	0.992564	0.00137584	0.984399	0.00346244
2.1	0.986606	0.00177802	0.987076	0.00321137
2.2	0.987992	0.00198961	0.987223	0.00327922
2.3	0.987133	0.00194976	0.977461	0.00407001
2.4	0.982884	0.00205798	0.981672	0.00363327
2.5	0.985795	0.00185217	0.981187	0.00365605
2.6	0.984585	0.00206274	0.978	0.00378861
2.7	0.98676	0.00180681	0.980667	0.00355642
2.8	0.989029	0.00159168	0.989232	0.0027663
2.9	0.989378	0.00181219	0.985955	0.00311951
3	0.989101	0.00180688	0.993783	0.00234342
3.1	0.987376	0.0017567	0.992771	0.00240188
3.2	0.990191	0.0015245	0.992554	0.00234673
3.3	0.989844	0.00166144	0.986409	0.0030978
3.4	0.990826	0.0015015	0.988319	0.00273794

## Sheet: Figure 2
Figure 2c, Qubit frequency scan (compensated for readout errors)
Detuning (kHz)	Population in |-7/2>	Standard error of the mean
-2.6	0.100187	0.0105482
-2.1	0.0388013	0.0103395
-1.6	0.0390404	0.0101647
-1.1	0.363503	0.0107778
-0.6	0.746278	0.0087373
-0.1	0.928915	0.00484202
0.4	0.794949	0.00782548
0.9	0.425657	0.0109909
1.4	0.168927	0.0107964
1.9	0.00506652	0.00958249
2.4	0.0594654	0.00983764
2.9	0.111947	0.0106855
Figure 2d, Rabi flop time scan (compensated for readout errors)
Time (ms)	Population in |-7/2>	Standard error of the mean
2e-05	0.00502257	0.00911851
0.10002	0.130429	0.0102068
0.20002	0.423333	0.0106737
0.30002	0.763519	0.00856942
0.40002	0.931029	0.0048207
0.50002	0.88466	0.00625573
0.60002	0.630424	0.0100582
0.70002	0.294758	0.0108876
0.80002	0.0543154	0.00997307
0.90002	0.0210729	0.00974185
1.00002	0.222276	0.0108191
1.10002	0.560427	0.0102663
1.20002	0.828874	0.00722201
1.30002	0.922054	0.00515283
1.40002	0.78742	0.00827512
1.50002	0.493757	0.0105911
1.60002	0.198897	0.0102564
1.70002	0.0122758	0.0102266
1.80002	0.0781467	0.0104066
1.90002	0.34382	0.0108437
2.00002	0.649072	0.00972735
2.10002	0.893554	0.00584865
2.20002	0.89004	0.00618358
2.30002	0.655262	0.0095491
2.40002	0.388371	0.0109663

## Sheet: Figure 3
Figure 3a, T1 measurement (compensated for readout errors)
Time (s)	Population in |-7/2> (without X180 pulse)	Standard error of the mean (without X180 pulse)	Population in |-7/2> (with X180 pulse)	Standard error of the mean (with X180 pulse)
1e-07	0.0176639	0.0111443	0.936944	0.00597013
2e-07	0.0264176	0.0108891	0.93793	0.00596213
5e-07	0.0033714	0.0120999	0.931397	0.00605178
1e-06	0.0208861	0.0128426	0.929851	0.00628933
2e-06	0.0269163	0.0125697	0.943442	0.00586741
5e-06	0.0131711	0.0107558	0.942723	0.00576987
1e-05	-0.00241571	0.0111778	0.936235	0.00606539
2e-05	0.0170725	0.0108083	0.934057	0.00611944
5e-05	0.0115598	0.0110899	0.928184	0.00671108
0.0001	0.0203217	0.0108007	0.9246	0.00667312
0.0002	0.0066304	0.0109699	0.947916	0.00566721
0.0005	0.00549554	0.0119757	0.942957	0.00575453
0.001	0.0229937	0.0119161	0.938842	0.0060313
0.005	0.00500618	0.0116445	0.946866	0.00558003
0.01	0.00733943	0.0107654	0.937756	0.00597944
0.02	0.012899	0.0113719	0.949659	0.00555119
0.05	-0.00382923	0.0114729	0.947313	0.00591687
0.1	-0.00668748	0.0117982	0.953086	0.00550406
0.2	0.0170785	0.0120532	0.952352	0.00539971
0.5	-0.00222885	0.0126093	0.940603	0.00656958
1	0.00286423	0.0140218	0.948212	0.00629966
2	-0.0243365	0.0182449	0.94229	0.00843502
5	-0.0251795	0.0232801	0.957553	0.00820665
Figure 3b, site-resolved qubit manipulation (compensated for readout errors)
Qubit Index:	0		1		2		3		4		5		6		7		8		9		10		11		12		13		14		15		16		17		18		19		20
Ramsey Time (ms)	Population in |-7/2>	Standard error of the mean	Population in |-7/2>	Standard error of the mean	Population in |-7/2>	Standard error of the mean	Population in |-7/2>	Standard error of the mean	Population in |-7/2>	Standard error of the mean	Population in |-7/2>	Standard error of the mean	Population in |-7/2>	Standard error of the mean	Population in |-7/2>	Standard error of the mean	Population in |-7/2>	Standard error of the mean	Population in |-7/2>	Standard error of the mean	Population in |-7/2>	Standard error of the mean	Population in |-7/2>	Standard error of the mean	Population in |-7/2>	Standard error of the mean	Population in |-7/2>	Standard error of the mean	Population in |-7/2>	Standard error of the mean	Population in |-7/2>	Standard error of the mean	Population in |-7/2>	Standard error of the mean	Population in |-7/2>	Standard error of the mean	Population in |-7/2>	Standard error of the mean	Population in |-7/2>	Standard error of the mean	Population in |-7/2>	Standard error of the mean
20	0.469761	0.0401736	0.473521	0.0418039	0.334007	0.0422895	0.100994	0.031057	0.157718	0.0392878	0.105726	0.0324445	-0.00968173	0.0252665	0.147576	0.0335693	0.125742	0.0338574	0.523571	0.0423261	0.432985	0.0478746	0.514537	0.0425592	0.703282	0.0918743	0.941446	0.0172432	0.797946	0.0283946	0.839672	0.025211	0.908928	0.0219096	0.939485	0.0296486	0.527193	0.0388822	0.348797	0.0382136	0.562893	0.0510269
20.1	0.819468	0.03149	0.824857	0.0295876	0.641604	0.038093	0.544985	0.0367119	0.236775	0.0508812	0.311899	0.0421432	0.0371621	0.0328806	0.0494075	0.0293128	0.0398974	0.0327936	0.0776518	0.0314631	0.175785	0.0418318	0.281762	0.0535073	0.444151	0.0677439	0.661113	0.0350541	0.772545	0.0308884	0.951359	0.0168834	0.942885	0.0168376	0.944121	0.0206847	0.942631	0.0169107	0.667318	0.0381255	0.746005	0.0319042
20.2	0.93499	0.0211326	0.900419	0.0231756	0.840353	0.0304034	0.897171	0.0220256	0.494156	0.0504673	0.644165	0.0362072	0.342207	0.0404017	0.281017	0.0371528	0.0471087	0.0308622	0.0451052	0.0297002	0.0835744	0.0357511	0.0562155	0.0424872	0.0188379	0.0817548	0.245397	0.0385128	0.476088	0.0407276	0.671688	0.0367653	0.731188	0.0335218	0.815483	0.0371355	0.807541	0.0302897	0.895674	0.0217914	0.935611	0.0237589
20.3	0.726282	0.0436622	0.891211	0.0237869	0.789109	0.0360582	0.948132	0.0153085	0.762236	0.0424194	0.693062	0.0328231	0.789223	0.0313329	0.312459	0.0346802	0.101141	0.0313799	0.171187	0.0338379	0.0768639	0.0319944	0.0389981	0.0304683	0.0137857	0.065013	0.217984	0.0350854	0.275972	0.0344355	0.34803	0.0384971	0.563928	0.0415497	0.82243	0.0327041	0.6628	0.0353932	0.914405	0.0194381	0.980651	0.0136227
20.4	0.410982	0.0428128	0.58792	0.0351961	0.920797	0.0212477	0.724596	0.030782	0.937043	0.0275175	0.826611	0.030256	0.892074	0.024269	0.70332	0.0327524	0.211877	0.0338342	0.557067	0.0395796	0.168643	0.0335248	0.0367639	0.0292228	0.14598	0.0594223	0.0066846	0.0246458	0.160777	0.0345399	0.102868	0.0337041	0.274382	0.0345161	0.625545	0.0499702	0.248206	0.0377446	0.797413	0.0325662	0.855641	0.0302617
20.5	0.071566	0.0414	0.257253	0.0353401	0.738835	0.0329203	0.215514	0.0360785	0.841702	0.0446161	0.931347	0.0185117	0.877897	0.0252673	0.943965	0.0165189	0.527689	0.0372098	0.890933	0.0245329	0.515881	0.0409088	0.331859	0.0540796	0.651945	0.0816129	0.225115	0.0338874	0.0733776	0.0324385	0.0379898	0.0294876	0.0779967	0.0308318	0.334988	0.0451379	-0.0329045	0.0247704	0.394301	0.035373	0.734759	0.034063
20.6	0.0516508	0.0367625	0.104674	0.03345	0.72512	0.0353835	0.0855079	0.0287659	0.683769	0.0415842	0.954006	0.0150523	0.571191	0.0402671	0.976372	0.0104783	0.587335	0.0378769	0.904038	0.025549	0.806063	0.0303678	0.255624	0.040702	0.677315	0.114102	0.283354	0.034789	0.00921017	0.0257026	0.33338	0.0390823	0.0606452	0.0298757	0.339409	0.0544457	0.0176866	0.0266106	0.265152	0.0359178	0.538526	0.0579448
20.7	0.20836	0.0383968	0.0320452	0.0310831	0.457829	0.045588	0.0683809	0.0332664	0.512448	0.050743	0.8305	0.0273393	0.27088	0.0369154	0.743182	0.0335164	0.794786	0.0302899	0.580683	0.0371435	0.944591	0.020508	0.518467	0.0626163	0.834903	0.0545402	0.593796	0.0390065	0.00611575	0.0262107	0.669806	0.0361761	0.173172	0.033739	0.144667	0.0386024	0.448667	0.0393464	0.0616279	0.0301976	0.406543	0.0427555
20.8	0.652238	0.0458996	0.0937647	0.0340997	0.120385	0.0414691	0.279562	0.0379346	0.238033	0.0524678	0.72179	0.0381786	0.0111685	0.0279386	0.478303	0.0383752	0.918321	0.0219261	0.138615	0.0387185	0.908655	0.0244212	0.741341	0.0490483	0.673013	0.0643662	0.89965	0.0226955	0.136934	0.0385617	0.921783	0.0228685	0.346387	0.0386411	0.0293636	0.0434991	0.828546	0.0306268	-0.00142384	0.03019	0.281719	0.0409533
20.9	0.914459	0.0261241	0.454896	0.0383857	0.062705	0.0325066	0.765292	0.0320253	0.0527549	0.0367445	0.281458	0.0394336	0.21336	0.0433947	0.161542	0.0350051	0.913163	0.021616	0.0621622	0.0319918	0.652653	0.0460715	0.840588	0.0323984	0.348724	0.0866712	0.939029	0.0188144	0.464093	0.0378462	0.849178	0.0281985	0.80043	0.0291312	0.113167	0.035288	0.924918	0.0187867	0.215226	0.0346974	0.104757	0.0409977
21	0.921541	0.0219223	0.582671	0.039046	-0.00995513	0.0264301	0.894986	0.0236512	0.183225	0.0414147	0.375093	0.0390594	0.332249	0.0372351	-0.00441224	0.0253441	0.802148	0.0285201	0.0714311	0.0329633	0.601822	0.0385407	0.85388	0.0366372	0.126447	0.0458936	0.779262	0.0318397	0.419275	0.0370298	0.553066	0.0373043	0.836812	0.0256003	0.33637	0.0543691	0.801448	0.0297512	0.44807	0.0402424	0.0241007	0.0280428
21.1	0.517797	0.0391362	0.864203	0.0261069	0.133409	0.0335256	0.773967	0.0290305	0.317653	0.0565592	0.0820877	0.030664	0.817265	0.0284109	0.150557	0.0348486	0.491762	0.0381594	0.500014	0.0439123	0.138537	0.0346417	0.835912	0.0408223	0.110748	0.0503631	0.408136	0.0381881	0.812471	0.0304233	0.10223	0.0364938	0.923788	0.0197334	0.458199	0.0795834	0.357381	0.0381336	0.880972	0.0252746	0.0638767	0.0321289
21.2	0.186183	0.0404416	0.90449	0.0276829	0.180574	0.0358184	0.508803	0.0393525	0.568127	0.0475272	-0.0219621	0.0239072	0.936326	0.0187089	0.32324	0.0392131	0.411449	0.0387088	0.77892	0.0323313	0.0458954	0.0316175	0.699824	0.0451107	0.426937	0.0998215	0.16504	0.0347575	0.878521	0.0240174	0.0176066	0.0275471	0.696143	0.0346341	0.692244	0.0491429	0.060736	0.0314128	0.918522	0.0203306	0.172721	0.0449992
21.3	0.0409621	0.0306699	0.856304	0.0259092	0.123043	0.0328307	0.397286	0.0370526	0.703518	0.0426213	0.0568285	0.026785	0.776695	0.0325558	0.320258	0.0356611	0.383517	0.0406053	0.859727	0.0274578	0.122449	0.0384177	0.748516	0.0365882	0.652837	0.10417	0.25656	0.0336692	0.9409	0.0173916	0.12598	0.0328084	0.449186	0.0356145	0.670195	0.0452262	0.0571182	0.02928	0.923362	0.0174786	0.312024	0.0500038
21.4	0.0965805	0.031117	0.713068	0.0310567	0.29802	0.0378889	0.11293	0.0312755	0.916644	0.0254628	0.0997504	0.0304475	0.370494	0.0395451	0.479113	0.0372614	0.140092	0.0331992	0.902814	0.0213662	0.265839	0.0394829	0.516882	0.0404897	0.789004	0.0788947	0.0693622	0.0281381	0.842834	0.0292492	0.405192	0.0389825	0.286839	0.0350532	0.872606	0.0283736	0.0844052	0.0300016	0.768831	0.0283859	0.534995	0.0506432
21.5	0.484881	0.0401214	0.364924	0.0359635	0.638957	0.0398894	-0.00576403	0.0218139	0.752995	0.044748	0.22268	0.0327797	0.0143059	0.024282	0.896737	0.0210288	0.00874218	0.0242156	0.629006	0.0332363	0.684824	0.0349152	0.310189	0.0433032	0.775637	0.0718629	0.128591	0.0316024	0.578608	0.0388665	0.879806	0.0248549	-0.000788178	0.0230507	0.841626	0.0426279	0.44131	0.0354509	0.364306	0.0361074	0.796671	0.0342878
21.6	0.877158	0.0242512	0.126699	0.0350919	0.890152	0.0290655	0.278109	0.0362546	0.412496	0.0553003	0.372054	0.0374217	0.089383	0.0331298	0.890116	0.0218263	0.102633	0.0300261	0.195986	0.0336493	0.86161	0.0277301	0.143301	0.0357346	0.495707	0.0518762	0.38463	0.0374161	0.346215	0.0364246	0.863073	0.025247	0.00979285	0.0237746	0.905643	0.0273469	0.735492	0.0307668	0.0772361	0.0280842	0.883712	0.0253476
21.7	0.848236	0.0262849	0.0201857	0.0249138	0.93316	0.0187628	0.671833	0.034918	0.283241	0.0468802	0.517105	0.036645	0.255585	0.038119	0.73621	0.0330786	0.315728	0.0353344	0.0441724	0.0285157	0.936992	0.0163973	0.0124267	0.0249234	0.265694	0.0391469	0.754776	0.0304573	0.191732	0.0326591	0.583093	0.0364498	0.203022	0.0333285	0.721738	0.0506308	0.941224	0.0153243	0.0298941	0.0248774	0.9388	0.0165434
21.8	0.682405	0.0406918	0.0609278	0.0266668	0.90094	0.0230047	0.825761	0.0260448	0.123104	0.044216	0.688122	0.0334942	0.612346	0.0354091	0.548555	0.0365275	0.489369	0.0401224	0.153729	0.0318538	0.914971	0.0187953	0.0584971	0.0307879	0.0685597	0.0294802	0.928804	0.0184594	0.119705	0.0290483	0.291769	0.0368426	0.462283	0.0350116	0.621052	0.0477951	0.876314	0.024943	0.131286	0.0296898	0.958754	0.0143465
21.9	0.312134	0.0367328	0.177444	0.0331677	0.803691	0.0307396	0.909627	0.0194385	0.0754335	0.0337708	0.895205	0.0213471	0.942262	0.0178397	0.30699	0.0374613	0.702188	0.0326406	0.483355	0.0561439	0.719728	0.0396641	0.102859	0.0319752	0.0500053	0.0515134	0.948297	0.0168854	0.0265208	0.0275257	0.0102731	0.0272144	0.714197	0.0315428	0.369261	0.053147	0.553064	0.0359564	0.413294	0.0353375	0.837787	0.0329156
22	0.0292514	0.0285761	0.439257	0.0359437	0.563867	0.0373554	0.469297	0.0375982	0.146695	0.0411117	0.910281	0.020334	0.899354	0.0210056	0.0518346	0.027836	0.87539	0.0240456	0.880497	0.0222068	0.439257	0.0466589	0.28033	0.0396079	0.343274	0.0527869	0.756199	0.0322546	-0.0259333	0.0216842	0.164471	0.03122	0.89005	0.0209331	0.20462	0.0432424	0.0819904	0.028538	0.654927	0.0330506	0.733885	0.0311537

## Sheet: Figure 4
Figure 4a, T2* measurement (compensated for readout errors)
Ramsey time (ms)	Population in |-7/2>	Standard error of the mean
1.1	0.921924	0.00465014
1.25	0.650747	0.00841766
1.4	0.285361	0.0104338
1.55	0.0306079	0.010493
1.7	0.152085	0.0103859
1.85	0.605885	0.00919614
2	0.920024	0.00481113
2.15	0.886609	0.00522557
2.3	0.479297	0.0101192
2.45	0.147961	0.0101073
2.6	0.0724701	0.00969189
2.75	0.260627	0.0109329
2.9	0.687274	0.00835781
3.05	0.917454	0.00471416
3.2	0.740041	0.00774093
3.35	0.32404	0.0102839
3.5	0.0733753	0.0125457
3.65	0.0735763	0.00963057
3.8	0.38854	0.00927807
3.95	0.771255	0.00749105
4.1	0.902685	0.00519369
3.1	0.907281	0.00510017
3.25	0.659229	0.00851258
3.4	0.248819	0.0112666
3.55	0.0506961	0.0109172
3.7	0.169497	0.0120714
3.85	0.562772	0.00964825
4	0.87763	0.00577041
4.15	0.914251	0.0049932
4.3	0.547814	0.0100195
4.45	0.224196	0.0124161
4.6	0.0283184	0.00959921
4.75	0.206036	0.00970188
4.9	0.606725	0.00939754
5.05	0.920826	0.00474462
5.2	0.780412	0.00753371
5.35	0.392152	0.00973164
5.5	0.0746873	0.0104804
5.65	0.113438	0.00971568
5.8	0.364102	0.00980454
5.95	0.792652	0.00702851
6.1	0.91008	0.00495396
11.1	0.900381	0.00504134
11.25	0.683193	0.00823219
11.4	0.228463	0.0099963
11.55	0.0382772	0.0107948
11.7	0.156707	0.0109571
11.85	0.527387	0.00967331
12	0.864861	0.0059761
12.15	0.883436	0.00555868
12.3	0.516566	0.00959853
12.45	0.138094	0.00992074
12.6	0.0396961	0.0105454
12.75	0.242021	0.0107392
12.9	0.643957	0.0087916
13.05	0.898819	0.00532054
13.2	0.824874	0.00661176
13.35	0.405701	0.0110026
13.5	0.145597	0.0115342
13.65	0.0926226	0.0104618
13.8	0.337243	0.0101617
13.95	0.772695	0.00787477
14.1	0.893341	0.00570331
31.1	0.899466	0.00525941
31.25	0.761203	0.00806636
31.4	0.302089	0.0106342
31.55	0.0499823	0.0128595
31.7	0.169147	0.0114517
31.85	0.470495	0.010459
32	0.812818	0.00695192
32.15	0.863195	0.00615285
32.3	0.622107	0.00882671
32.45	0.232514	0.0112771
32.6	0.0585141	0.0107239
32.75	0.304851	0.00999628
32.9	0.62321	0.00913809
33.05	0.911858	0.00507609
33.2	0.773722	0.00727736
33.35	0.401182	0.0102559
33.5	0.120212	0.0114047
33.65	0.0885708	0.0104483
33.8	0.409826	0.00974546
33.95	0.700968	0.00838154
34.1	0.912152	0.0049333
101.1	0.870183	0.00588388
101.25	0.777541	0.00765219
101.4	0.39848	0.010953
101.55	0.0915821	0.0117581
101.7	0.092144	0.0103038
101.85	0.336177	0.0104857
102	0.773645	0.00764326
102.15	0.9097	0.00543579
102.3	0.752587	0.00791957
102.45	0.380242	0.0107486
102.6	0.092879	0.0109855
102.75	0.159961	0.0126723
102.9	0.461608	0.0103633
103.05	0.867569	0.00591678
103.2	0.857357	0.00620044
103.35	0.60921	0.00922626
103.5	0.221909	0.0123961
103.65	0.0577118	0.0107629
103.8	0.311622	0.0104633
103.95	0.686946	0.00874746
104.1	0.883468	0.00553222
301.1	0.733203	0.00957541
301.25	0.903329	0.00556376
301.4	0.776582	0.00791335
301.55	0.390857	0.0143779
301.7	0.08658	0.0120961
301.85	0.133877	0.0107744
302	0.495689	0.0101701
302.15	0.837007	0.00695078
302.3	0.892884	0.00571957
302.45	0.583546	0.00894477
302.6	0.197011	0.0104006
302.75	0.0398184	0.0106516
302.9	0.263481	0.0117153
303.05	0.626939	0.00895418
303.2	0.876442	0.00609344
303.35	0.857477	0.0066207
303.5	0.487471	0.010691
303.65	0.213148	0.0113854
303.8	0.0592036	0.0110197
303.95	0.327343	0.0107102
304.1	0.728807	0.00843888
1001.1	0.0393302	0.0177201
1001.25	0.211509	0.0162271
1001.4	0.511816	0.0136412
1001.55	0.821202	0.00988808
1001.7	0.834902	0.00919064
1001.85	0.524175	0.0145205
1002	0.218334	0.0145956
1002.15	0.0671611	0.0143841
1002.3	0.301867	0.0143782
1002.45	0.607655	0.0127162
1002.6	0.894101	0.00752816
1002.75	0.774316	0.0104566
1002.9	0.510696	0.0158097
1003.05	0.0828132	0.0156917
1003.2	0.0903475	0.0190755
1003.35	0.399517	0.0161041
1003.5	0.766763	0.0115083
1003.65	0.878645	0.00831898
1003.8	0.641259	0.0132524
1003.95	0.346937	0.0162927
1004.1	0.0515801	0.0172633
3001.1	0.163351	0.0137406
3001.25	0.495237	0.0137877
3001.4	0.757138	0.0102655
3001.55	0.896926	0.00717028
3001.7	0.657981	0.0119376
3001.85	0.330679	0.0140217
3002	0.113925	0.013138
3002.15	0.203652	0.0139797
3002.3	0.404288	0.0143263
3002.45	0.797602	0.00983925
3002.6	0.854883	0.00846263
3002.75	0.599001	0.0124544
3002.9	0.164121	0.0139233
3003.05	0.0488054	0.0158019
3003.2	0.243478	0.0137216
3003.35	0.5974	0.012421
3003.5	0.782557	0.0100205
3003.65	0.758601	0.0107373
3003.8	0.448835	0.0138815
3003.95	0.105181	0.0140803
3004.1	0.132133	0.0136893
Figure 4b, T2_echo measurement (compensated for readout errors)
Ramsey time (s)	Population in |-7/2>	Standard error of the mean
1.616e-06	0.247125	0.0114086
1.92e-06	0.0831374	0.0127187
2.288e-06	0.115282	0.0104571
2.704e-06	0.342295	0.00898823
3.216e-06	0.657419	0.00726245
3.808e-06	0.897025	0.0114547
4.512e-06	0.946	0.0101347
5.36e-06	0.782042	0.0091379
6.352e-06	0.52314	0.00585906
7.536e-06	0.213097	0.0122802
8.944e-06	0.0730017	0.0142921
1.0608e-05	0.109865	0.012927
1.2592e-05	0.34355	0.0103039
1.4928e-05	0.654807	0.0115391
1.7712e-05	0.893682	0.00891996
2.1008e-05	0.943964	0.00484299
2.4912e-05	0.78672	0.00697944
2.9552e-05	0.514569	0.0106628
3.5056e-05	0.251198	0.0111931
4.1584e-05	0.0723117	0.0137791
4.9328e-05	0.119006	0.0139444
5.8512e-05	0.374748	0.00956051
6.9392e-05	0.684525	0.0104582
8.232e-05	0.872696	0.00872776
9.7648e-05	0.938789	0.00771413
0.000115824	0.797272	0.00930471
0.000137392	0.523392	0.00970176
0.000162976	0.240318	0.0142138
0.000193312	0.0719025	0.0147315
0.000229312	0.125454	0.0153186
0.000272	0.353577	0.0123324
0.00032264	0.672674	0.00590378
0.00038272	0.89918	0.00863956
0.000453968	0.951668	0.0087134
0.000538496	0.777885	0.0115874
0.000638752	0.474948	0.0084395
0.00075768	0.213451	0.0113456
0.000898752	0.0671345	0.0162094
0.0010661	0.102638	0.0131346
0.00126458	0.372741	0.0127744
0.0015	0.683534	0.0130847
0.001779	0.909277	0.0123828
0.002111	0.898978	0.00779725
0.002504	0.748892	0.0118724
0.00297	0.501096	0.0112961
0.003523	0.221645	0.0162041
0.004179	0.075974	0.0163524
0.004957	0.142754	0.0130108
0.005879	0.408645	0.0120101
0.006974	0.672882	0.0131423
0.008273	0.881055	0.0149628
0.009813	0.871723	0.0112895
0.01164	0.715111	0.012256
0.013808	0.44925	0.0125447
0.016378	0.177962	0.0152503
0.019428	0.0968559	0.016868
0.023045	0.164665	0.017877
0.027336	0.38429	0.0177148
0.032426	0.670185	0.00910677
0.038464	0.854919	0.0115351
0.045625	0.88051	0.0123529
0.05412	0.707811	0.0135705
0.064197	0.433683	0.0142149
0.07615	0.194986	0.0231505
0.090329	0.0900531	0.0180014
0.107148	0.173656	0.0177928
0.127098	0.438615	0.0157347
0.150763	0.682175	0.0109267
0.178834	0.87458	0.0130808
0.212132	0.861615	0.0076153
0.25163	0.674966	0.010253
0.298482	0.431181	0.0160314
0.354057	0.147508	0.0131018
0.41998	0.0731142	0.0172579
0.498178	0.182213	0.0174215
0.590936	0.379392	0.0186829
0.700965	0.667865	0.0106369
0.83148	0.847762	0.0134497
0.986296	0.872749	0.00918378
1.16994	0.688532	0.0102421
1.38777	0.454474	0.0149628
1.64617	0.19656	0.0160704
1.95268	0.0678305	0.0172472
2.31625	0.232264	0.0145901
2.74752	0.401323	0.0138531
3.2591	0.638339	0.0125654
3.86592	0.833681	0.0121801
4.58573	0.835414	0.0115085
5.43957	0.76011	0.012431
6.45238	0.583105	0.0146657
7.65378	0.2937	0.0153478
9.07886	0.1319	0.0224251
10.7693	0.188677	0.0132377
12.7745	0.3703	0.0160949
15.153	0.582103	0.0159636
17.9744	0.809203	0.0145467
21.3211	0.728632	0.0168001
25.291	0.597016	0.0159707
30	0.472472	0.0147451

## Sheet: Figure 5
Figure 5a, Qubit frequency scan (without readout error compensation)
Detuning (kHz)	Population in |-7/2>	Standard error of the mean
-2.6	0.206444	0.00715956
-2.1	0.152972	0.00614532
-1.6	0.145688	0.00602295
-1.1	0.434301	0.00857659
-0.6	0.776814	0.00746281
-0.1	0.935869	0.00434437
0.4	0.819325	0.00673961
0.9	0.488424	0.00896485
1.4	0.26769	0.00768413
1.9	0.112436	0.00532378
2.4	0.159633	0.00620699
2.9	0.209211	0.00705811
Figure 5b, Qubit Rabi flopping (without readout error compensation)
Time (ms)	Population in |-7/2>	Standard error of the mean
2e-05	0.106687	0.00538301
0.10002	0.223973	0.00732878
0.20002	0.485003	0.00892883
0.30002	0.790403	0.00743115
0.40002	0.938763	0.00426052
0.50002	0.897791	0.00550133
0.60002	0.677461	0.00841327
0.70002	0.374434	0.00870793
0.80002	0.165084	0.00649829
0.90002	0.135243	0.0060034
1.00002	0.310927	0.00826295
1.10002	0.60609	0.00879567
1.20002	0.848184	0.00632377
1.30002	0.930059	0.00460088
1.40002	0.811737	0.00720112
1.50002	0.549224	0.00885419
1.60002	0.279421	0.00787704
1.70002	0.134497	0.0061358
1.80002	0.186436	0.00679298
1.90002	0.41901	0.00862693
2.00002	0.685667	0.00842837
2.10002	0.904702	0.00519957
2.20002	0.901861	0.00547375
2.30002	0.696249	0.00803224
2.40002	0.45885	0.00888413
Figure 5c, T2* measurement (without readout error compensation)
Ramsey time (ms)	Population in |-7/2>	Standard error of the mean
1.1	0.928817	0.00418333
1.25	0.677628	0.00737802
1.4	0.353502	0.00757581
1.55	0.131529	0.00518496
1.7	0.227851	0.00656266
1.85	0.646267	0.00735059
2	0.927187	0.00432388
2.15	0.896814	0.00469114
2.3	0.525648	0.00812072
2.45	0.226737	0.00649356
2.6	0.153241	0.00556162
2.75	0.332592	0.00740694
2.9	0.715175	0.00727008
3.05	0.925381	0.00422297
3.2	0.761337	0.00686278
3.35	0.392157	0.00769274
3.5	0.174603	0.00602659
3.65	0.156427	0.00558465
3.8	0.439327	0.00774815
3.95	0.793428	0.00646204
4.1	0.91129	0.00466231
3.1	0.916335	0.0045131
3.25	0.684427	0.00745717
3.4	0.324473	0.00724574
3.55	0.138346	0.0054666
3.7	0.248158	0.00688494
3.85	0.602907	0.00781499
4	0.889538	0.00510865
4.15	0.922261	0.00441509
4.3	0.583043	0.00807746
4.45	0.302313	0.00762159
4.6	0.111216	0.00483692
4.75	0.270386	0.00685925
4.9	0.641929	0.00780624
5.05	0.928724	0.00420426
5.2	0.801512	0.00655547
5.35	0.445292	0.00767433
5.5	0.152767	0.00579961
5.65	0.187361	0.00613142
5.8	0.414881	0.00773442
5.95	0.808809	0.00627519
6.1	0.918644	0.00441512
11.1	0.909454	0.00453275
11.25	0.711674	0.00707269
11.4	0.300968	0.0072289
11.55	0.129706	0.00509119
11.7	0.23194	0.0065613
11.85	0.569992	0.00795003
12	0.876393	0.00536116
12.15	0.895833	0.00486974
12.3	0.563195	0.00788678
12.45	0.222552	0.00628513
12.6	0.136754	0.00530863
12.75	0.318595	0.00720407
12.9	0.680201	0.00738457
13.05	0.909042	0.00470382
13.2	0.841435	0.00582811
13.35	0.476178	0.00797282
13.5	0.241744	0.00696001
13.65	0.192002	0.00620833
13.8	0.379088	0.00794491
13.95	0.798117	0.00668082
14.1	0.904395	0.0049682
31.1	0.910153	0.0046087
31.25	0.786971	0.00678933
31.4	0.377839	0.00770376
31.55	0.165593	0.00574252
31.7	0.267768	0.00717179
31.85	0.519677	0.00806667
32	0.835664	0.00585719
32.15	0.874792	0.00550902
32.3	0.657049	0.00755295
32.45	0.305413	0.00755968
32.6	0.143978	0.00549888
32.75	0.361883	0.00770774
32.9	0.661034	0.00757494
33.05	0.92074	0.00448994
33.2	0.794623	0.0063747
33.35	0.460423	0.00768547
33.5	0.217651	0.00638253
33.65	0.182584	0.00599259
33.8	0.462994	0.00776835
33.95	0.733894	0.00705292
34.1	0.921354	0.00434452
101.1	0.882812	0.00519118
101.25	0.795745	0.00657563
101.4	0.461217	0.00861137
101.55	0.189402	0.00645997
101.7	0.174729	0.00596622
101.85	0.392441	0.00785734
102	0.796583	0.00663028
102.15	0.918644	0.00479985
102.3	0.777171	0.00687772
102.45	0.436479	0.00774542
102.6	0.184801	0.00596356
102.75	0.257657	0.00681936
102.9	0.515291	0.00797917
103.05	0.8798	0.00527467
103.2	0.87036	0.00550963
103.35	0.648385	0.00764473
103.5	0.31008	0.00753395
103.65	0.15519	0.00576193
103.8	0.37116	0.00769862
103.95	0.724085	0.00717852
104.1	0.894397	0.00493896
301.1	0.768608	0.00758783
301.25	0.913097	0.00492835
301.4	0.798716	0.00684926
301.55	0.469456	0.00872339
301.7	0.189962	0.00644454
301.85	0.221715	0.00661704
302	0.544529	0.00804924
302.15	0.853666	0.00609019
302.3	0.904218	0.00503745
302.45	0.617125	0.00779564
302.6	0.271786	0.00734262
302.75	0.136132	0.00534263
302.9	0.338575	0.00831115
303.05	0.667337	0.00746944
303.2	0.888824	0.00537056
303.35	0.869821	0.00591811
303.5	0.542421	0.00837928
303.65	0.286483	0.0076118
303.8	0.158498	0.00596142
303.95	0.390464	0.00783304
304.1	0.758477	0.00713642
1001.1	0.149163	0.00802639
1001.25	0.286536	0.00989962
1001.4	0.56012	0.0111131
1001.55	0.837403	0.00869494
1001.7	0.852426	0.00793479
1001.85	0.570503	0.0110521
1002	0.292223	0.00975833
1002.15	0.150999	0.00790409
1002.3	0.361464	0.0108351
1002.45	0.648008	0.0104046
1002.6	0.9065	0.00651153
1002.75	0.794647	0.00916669
1002.9	0.557499	0.0114369
1003.05	0.158387	0.00809942
1003.2	0.197266	0.00879534
1003.35	0.448567	0.0117949
1003.5	0.795727	0.00920584
1003.65	0.891456	0.00721267
1003.8	0.675862	0.0107833
1003.95	0.415742	0.0110732
1004.1	0.149188	0.00790743
3001.1	0.251489	0.00928819
3001.25	0.54705	0.0109942
3001.4	0.778626	0.00907059
3001.55	0.905716	0.00646045
3001.7	0.692048	0.0101369
3001.85	0.395472	0.0107339
3002	0.193444	0.00848919
3002.15	0.28091	0.00978439
3002.3	0.464529	0.0109966
3002.45	0.818802	0.00850311
3002.6	0.869927	0.00744038
3002.75	0.635528	0.0105911
3002.9	0.247557	0.00931231
3003.05	0.159554	0.00806621
3003.2	0.310961	0.010174
3003.35	0.632374	0.0106491
3003.5	0.804714	0.00869628
3003.65	0.784517	0.00913232
3003.8	0.501967	0.0110891
3003.95	0.195567	0.00880544
3004.1	0.200853	0.0087219
